# Supplementary material for: Human Papillomavirus Concordance Between Parents and Their Newborn Offspring: Results From the Finnish Family Human Papillomavirus Study
Source: J Infect Dis. 2023 Aug 10;229(2):448–56. doi: 10.1093/infdis/jiad330 (PMC10873173; doi:10.1093/infdis/jiad330)
Supplement: jiad330_Supplementary_Data [file jiad330_supplementary_data.zip]

Archive with 2 entries (2 files):
- supplementary_table1_revised.docx
- supplementary_table2_revised.docx
